# Supplementary material for: Inhibition of RNA Polymerase III Augments the Anti-Cancer Properties of TNFα
Source: Cancers (Basel). 2023 Feb 27;15(5):1495. doi: 10.3390/cancers15051495 (PMC10000776; doi:10.3390/cancers15051495)
Supplement: Supplementary file 1 [file cancers-15-01495-s001.zip]

Archive with 4 entries (4 files):
- Supplementary_Figure_S1.pdf
- Supplementary_Figure_S2.pdf
- Supplementary_Figure_S3.pdf
- Supplementary_Tables.pdf
